# Supplementary material for: From tiny to immense: Geological spotlight on the Alexander Mosaic (National Archaeological Museum of Naples, Italy) using non-invasive in situ analyses
Source: PLoS One. 2025 Jan 15;20(1):e0315188. doi: 10.1371/journal.pone.0315188 (PMC11734927; doi:10.1371/journal.pone.0315188)
Supplement: S1 Table — Abbreviations: Cal, calcite; Sil, silicates; Gp, gypsum; Ox, oxalates; Brt, baryte; Cer, cerussite. (XLSX) [file pone.0315188.s005.xlsx]

## Sheet: Foglio1
S1 Table
n.	ID_sample	Tesserae	Chemical phases
			Cal	Sil	Gp	Wax	Ox	Brt	Cer
1	IR1	brown	x		x	x	tr
2	IR2	dark white	x		tr	x	tr
3	IR3	velinatura	x	x
4	IR4	brown	x		x	x	x
5	IR5	dark white	x		x	x	x
6	IR6	white	x		x	x	tr
7	IR7	grey	x	x	x	x	tr
8	IR8	black		tr	x	x	tr
9	IR9	brown	x		x	x	x
10	IR10	white	x		x	x	tr
11	IR11	green		tr	x	x	tr
12	IR11bis	green		x	tr	x	tr
13	IR12	grey		tr	x	x	tr
14	IR13	black		tr	x	x	tr
15	IR14	black	x		x	x	tr
16	IR15	white	x		x	x	tr
17	IR16	pink	x		x	x	tr
18	IR17	white	x		x	x	tr
19	IR18	green		tr	x	x	tr
20	IR19	brown	x	x	x	tr	tr
21	IR20	brown	x	x		x
22	IR21	brown	x	x		tr
23	IR22	grey	x		tr	tr
24	IR22bis	grey	x		tr	tr
25	IR23	black		tr	x	x	tr
26	IR24	grey		x	tr	tr
27	IR25	yellow	x		x	x	tr
28	IR26	white	x		x	x	tr
29	IR27	red	x		x	x	tr
30	IR28	red	x		x	x	tr
31	IR29	brown	x		x	x
32	IR30	red	x		x	x	tr
33	IR31	red	x		tr	x
34	IR32	black	tr	tr	x	x	tr
35	IR33	brown	x		tr	tr
36	IR34	lightblue	x		x	x	tr
37	IR35	lightblue	x		x	x	tr
38	IR36	pink	x		tr	x
39	IR37	pink	x		tr	x
40	IR38	pink	x		tr	x
41	IR39	brown	x	x	x	x	tr
42	IR40	brown	x		tr	tr
43	IR41	brown	x		tr	x
44	IR42	brown	x		x	x	tr
45	RM1	brown	x
46	RM3	dark white	x
47	RM4	black	x
48	RM5	white	x		tr
49	RM6	pink	x
50	RM7	white	x					tr
51	RM8	pink	x
52	RM9	black	x
53	RM10	pink	x
54	RM11	grey		x
55	RM12	black	x	tr	tr
56	RM15	green	x		tr
57	RM16	green	x	tr
58	RM17	brown	x
59	RM18	green	x		x				x
60	RM19	black		x	tr
61	RM21	brown	x		tr
62	RM22	pink	x		tr			tr
63	RM23	brown	x
64	RM24	brown	tr	tr	x			x
