# Supplementary material for: From tiny to immense: Geological spotlight on the Alexander Mosaic (National Archaeological Museum of Naples, Italy) using non-invasive in situ analyses
Source: PLoS One. 2025 Jan 15;20(1):e0315188. doi: 10.1371/journal.pone.0315188 (PMC11734927; doi:10.1371/journal.pone.0315188)
Supplement: S2 Table — (XLSX) [file pone.0315188.s006.xlsx]

## Sheet: Foglio1
S2 Table
Colour	ID_Sample	Al Kα	Ca Kα	Cl Kα	Cr Kα	Cu Kα	Fe Kα	K Kα	MgKα	Mn Kα	Ni Kα	Pb Lα	S Kα	Si Kα	Sr Kα	Ti Kα	Zn Kα
White	XRF2	264	307186	2135	50	90	801	133	49	6	2080	276	1303	142	489	112	75
White	XRF3	261	303155	2447	1	57	635	108	38	6	2002	524	1718	18	571	132	42
White	XRF11	255	290258	2264	23	82	837	273	39	128	1871	247	2310	133	447	150	107
White	XRF12	191	246108	1787	83	93	1871	422	22	25	1505	366	6517	358	606	218	149
White	XRF13	231	207103	4612	101	144	2246	1279	38	82	1290	508	2528	264	663	395	353
White	XRF49	289	190437	2746	238	82	11164	2348	48	365	1207	475	15292	1167	1076	1694	361
White	XRF65	261	239990	2890	45	78	3174	1235	69	484	1524	770	15222	609	1132	160	136
White	XRF67	252	174782	2497	14	133	5934	2030	16	580	1163	642	26856	1053	1567	398	259
White	XRF76	272	233712	1791	59	119	4765	1094	29	166	1407	655	5865	522	434	367	318
White	XRF82	269	227087	2335	337	4634	4265	940	60	1076	1290	9950	6799	687	531	1646	251
White	XRF114	303	304037	2416	66	108	1192	470	23	50	2044	208	3433	285	511	214	208
White	XRF115	219	305110	2363	56	77	825	225	1	20	1944	103	1280	90	589	111	120
White	XRF126	233	291101	2175	105	123	4718	1	27	2487	1904	231	10575	287	389	77	47
White	XRF138	246	239771	2448	178	108	3333	749	55	177	1452	565	9264	278	819	1144	601
White	XRF139	253	194617	2358	210	77	6977	1150	67	421	1188	704	12809	741	1239	1761	627
		Al Kα	Ca Kα	Cl Kα	Cr Kα	Cu Kα	Fe Kα	K Kα	MgKα	Mn Kα	Ni Kα	Pb Lα	S Kα	Si Kα	Sr Kα	Ti Kα	Zn Kα
Dark white	XRF4	246	212540	3272	44	151	2700	878	135	71	1475	244	4819	340	650	271	175
Dark white	XRF5	207	195647	2413	86	58	1995	685	233	52	1379	146	971	264	757	107	21
Dark white	XRF14	204	179848	3197	76	103	2611	780	124	1	1398	243	5188	359	474	281	180
Dark white	XRF15	239	201585	2726	166	104	1505	422	209	2	1549	221	2047	442	481	188	200
Dark white	XRF109	210	249127	2588	63	42	1680	311	81	57	1598	210	1571	100	692	155	73
		Al Kα	Ca Kα	Cl Kα	Cr Kα	Cu Kα	Fe Kα	K Kα	MgKα	Mn Kα	Ni Kα	Pb Lα	S Kα	Si Kα	Sr Kα	Ti Kα	Zn Kα
Brown	XRF6	190	197976	3838	78	104	3049	985	153	231	1454	190	8413	473	882	311	174
Brown	XRF7	216	234333	2310	28	64	2967	1147	43	55	1465	189	11512	606	793	341	91
Brown	XRF8	224	211906	2811	43	37	3480	1223	86	1	1315	361	5187	765	857	404	152
Brown	XRF9	242	222838	2521	56	75	3858	1367	26	153	1482	5345	7076	889	750	396	552
Brown	XRF10	198	224366	2097	57	39	3919	1043	65	70	1283	213	6828	541	873	348	135
Brown	XRF46	206	225853	2558	18	66	11213	832	89	146	1397	736	15048	465	682	409	137
Brown	XRF56	257	239819	2287	63	140	7767	483	29	1888	1463	689	7818	552	1051	424	148
Brown	XRF83	302	89392	2230	1110	112	28676	2485	41	1351	869	1415	10859	4894	1191	6921	4213
Brown	XRF104	173	164746	6342	61	104	5967	3312	48	61	1385	414	270	1	903	224	201
Brown	XRF105	165	135515	7414	144	156	12038	3778	33	177	1091	596	937	98	833	575	427
Brown	XRF106	286	218234	2383	133	83	8134	1764	82	169	1251	735	3156	691	952	593	334
Brown	XRF107	223	220064	2748	88	69	2265	737	115	53	1355	440	3388	363	731	499	333
Brown	XRF108	188	224532	1493	27	70	9374	912	29	109	1271	467	5178	479	654	385	223
Brown	XRF110	214	29592	11207	671	311	19800	2374	18	890	1356	92689	31005	747	967	1580	25294
Brown	XRF111	263	24679	12087	391	83	22169	2431	47	532	1347	85573	25596	1044	1133	1370	22070
Brown	XRF140	281	182893	2440	1000	48	8115	1717	48	543	1183	1906	16388	929	1765	5904	7878
Brown	XRF142	231	255505	1984	1	74	5382	373	34	1752	1541	581	6176	300	1028	401	1
		Al Kα	Ca Kα	Cl Kα	Cr Kα	Cu Kα	Fe Kα	K Kα	MgKα	Mn Kα	Ni Kα	Pb Lα	S Kα	Si Kα	Sr Kα	Ti Kα	Zn Kα
Red	XRF43	208	187228	5266	60	124	16711	1056	204	265	1181	846	5669	881	1039	327	79
Red	XRF53	287	211916	1979	95	84	10878	1424	24	1647	1299	395	7804	993	1646	1038	331
Red	XRF68	344	202389	1836	66	79	21224	2389	12	1597	1428	608	10760	1485	1784	979	379
Red	XRF77	274	157649	3085	41	159	17892	2091	227	377	1135	575	4987	898	538	556	206
Red	XRF81	268	179343	1897	147	86	5646	932	15	3741	1086	578	10398	1442	1250	1482	382
Red	XRF90	241	243430	1983	64	165	10116	831	46	193	1468	1003	2762	494	538	177	99
Red	XRF92	302	167650	2048	36	160	11257	3156	24	897	1187	1229	9529	1598	1754	575	441
Red	XRF93	323	208115	1735	1	78	8538	1276	36	1003	1418	758	6612	1110	1458	364	87
Red	XRF132	380	145463	3141	140	152	215119	1252	35	6732	536	2335	4079	1623	595	733	196
Red	XRF133	285	154635	3496	200	147	190741	1368	35	7370	517	2122	8638	1150	635	636	154
Red	XRF136	238	100617	2379	185	106	8986	1334	65	2963	958	409	7614	10020	922	994	412
Red	XRF146	388	99922	2471	724	162	29678	3111	63	1682	940	1345	12084	5590	1367	4653	786
		Al Kα	Ca Kα	Cl Kα	Cr Kα	Cu Kα	Fe Kα	K Kα	MgKα	Mn Kα	Ni Kα	Pb Lα	S Kα	Si Kα	Sr Kα	Ti Kα	Zn Kα
Yellow	XRF38	231	221991	5487	70	89	10886	867	105	218	1380	674	11039	794	1055	341	181
Yellow	XRF47	178	219862	2363	81	51	19605	848	10	331	1258	878	10597	433	895	315	321
Yellow	XRF62	253	184071	2803	106	170	13518	1260	151	364	1273	623	14845	582	807	286	263
Yellow	XRF71	300	182430	2147	81	483	20427	1750	36	829	1051	1402	16884	2082	1675	480	301
Yellow	XRF72	304	175363	2154	91	149	19615	2276	33	1673	1117	877	9056	3227	1951	748	313
Yellow	XRF75	242	220290	2440	82	84	3268	640	169	119	1415	592	2711	235	599	153	112
Yellow	XRF79	234	180793	2607	63	168	6531	1124	116	167	1294	1056	11003	796	937	364	308
Yellow	XRF89	181	183384	3049	85	134	18249	572	189	197	1147	1183	2518	553	975	112	281
Yellow	XRF131	335	234240	2347	1	87	5124	1340	53	135	1316	185	3812	730	449	423	86
Yellow	XRF137	583	113027	3462	699	184	43571	6300	26	767	854	10745	13349	3589	3353	5414	4605
		Al Kα	Ca Kα	Cl Kα	Cr Kα	Cu Kα	Fe Kα	K Kα	MgKα	Mn Kα	Ni Kα	Pb Lα	S Kα	Si Kα	Sr Kα	Ti Kα	Zn Kα
Pink	XRF40	264	257741	4484	109	78	3177	763	10	131	1577	406	7999	409	544	396	121
Pink	XRF41	235	262771	2457	20	23	4577	824	30	89	1587	467	8327	302	316	340	32
Pink	XRF54	210	163121	3615	768	67	8821	880	139	261	1157	4300	13198	417	1026	4313	4442
Pink	XRF60	232	231569	2268	181	220	4876	817	28	130	1268	1914	8128	345	312	984	1142
Pink	XRF61	330	278542	2234	92	110	2873	1096	51	435	1815	500	7086	495	1688	296	84
Pink	XRF63	314	250557	1973	23	88	4916	1200	4	538	1568	660	12165	533	1533	283	17
Pink	XRF74	239	235334	1916	16	132	6909	1112	29	562	1345	806	5647	818	1870	297	183
Pink	XRF78	231	236370	1752	4	145	3377	660	71	170	1447	683	4893	412	359	384	198
Pink	XRF85	200	242642	1805	42	146	19617	488	25	148	1463	709	1922	319	651	185	151
Pink	XRF95	161	152761	3092	161	158	17277	1325	169	907	1058	740	6468	595	983	601	288
Pink	XRF96	276	224065	2026	23	125	5461	1032	53	2326	1402	741	3598	1061	1386	366	271
		Al Kα	Ca Kα	Cl Kα	Cr Kα	Cu Kα	Fe Kα	K Kα	MgKα	Mn Kα	Ni Kα	Pb Lα	S Kα	Si Kα	Sr Kα	Ti Kα	Zn Kα
Green	XRF16	216	143437	1687	2906	6	34889	416	27	822	875	389	15695	2850	1601	1642	475
Green	XRF17	676	11709	6570	411	107	15992	13871	46	219	720	602	711	9911	1818	1178	926
Green	XRF18	39	745	343	11	11	747	802	2	31	61	91	34	561	108	46	75
Green	XRF19	260	37828	1889	7012	84	9309	6584	12	119	594	2088	7997	2735	2635	3611	2377
Green	XRF20	349	23471	2679	9029	219	15504	9002	42	331	898	3117	10522	4077	3560	8241	1715
Green	XRF21	246	150185	2791	10432	69	24356	1165	30	1209	920	2655	16355	883	1582	5545	2180
Green	XRF22	165	149908	1809	1494	39	19773	256	33	1351	743	361	5630	1475	1390	1081	332
Green	XRF23	109	42770	1734	3664	57	11194	469	28	376	361	1542	4639	489	569	2025	1702
Green	XRF24	373	27566	4681	8710	165	16908	10358	46	330	885	1642	6523	4627	2966	4818	1346
Green	XRF25	388	16443	4595	202	276	14718	11707	38	285	1012	576	2043	6475	1788	915	575
Green	XRF44	271	37114	2926	134	46243	13747	1904	51	640	832	38995	15678	8552	616	729	107
Green	XRF45	317	45568	3672	201	11913	13084	2159	64	447	935	14766	10406	10520	805	902	144
Green	XRF57	262	226860	2579	242	184	16342	426	40	4862	1430	928	7158	644	1027	1475	409
Green	XRF70	295	212507	2141	56	71	16698	1813	26	937	1344	406	8846	1411	1455	591	192
Green	XRF87	284	61821	2262	46	21501	14346	2367	45	870	870	24751	12560	6253	1176	697	358
Green	XRF94	313	165888	1840	88	692	37972	1670	44	3347	998	798	7947	2970	905	532	258
Green	XRF97	301	233121	1922	54	155	4546	939	61	2328	1358	592	3134	1021	1289	291	97
Green	XRF119	479	40913	5292	3234	150	16731	12406	41	180	954	1180	6909	6895	1868	3512	828
Green	XRF120	300	200788	2816	8544	12	28649	852	16	1273	1185	1447	17215	1171	1830	5014	737
Green	XRF121	124	37838	4232	4353	49	73370	2207	36	633	924	3481	3839	516	733	4639	4268
Green	XRF122	112	54021	4550	1504	94	81209	3417	27	770	812	747	1908	731	747	2926	961
Green	XRF123	671	30625	4863	1794	147	15246	12325	77	182	959	1421	6758	9582	3149	2549	1823
Green	XRF124	312	15617	2008	3525	93	165385	31	426	626	5778	220	1718	8509	84	787	224
Green	XRF125	165	145656	2111	445	113	68756	1	321	1565	2438	564	4291	4416	642	176	87
Green	XRF127	836	55093	3488	125	181	63949	8886	60	898	634	736	10573	6357	4548	2531	462
Green	XRF128	571	60565	4507	78	280	15787	11165	62	288	1005	566	8996	7066	6053	1068	312
Green	XRF129	126	84880	19744	290	643	8664	4134	52	205	1248	5161	8424	45	2793	1916	125
Green	XRF130	174	71032	15688	256	136	1830	3730	133	120	874	18691	13233	167	2657	540	113
		Al Kα	Ca Kα	Cl Kα	Cr Kα	Cu Kα	Fe Kα	K Kα	MgKα	Mn Kα	Ni Kα	Pb Lα	S Kα	Si Kα	Sr Kα	Ti Kα	Zn Kα
Grey	XRF33	596	43609	2545	202	165	78613	8666	15	1008	652	549	9363	4212	4881	3636	368
Grey	XRF34	423	28102	1819	134	117	54692	6024	1	640	476	377	4945	3168	3539	2361	289
Grey	XRF35	415	38074	1710	59	237	53967	6471	25	1035	611	457	8402	2721	3855	2481	363
Grey	XRF36	601	26263	1722	214	91	62458	4328	47	738	508	365	3033	3874	2774	2846	230
Grey	XRF37	567	44065	2086	179	168	69884	8834	22	974	631	486	5180	4311	4289	3130	433
Grey	XRF39	247	242082	2812	108	45	3290	607	29	114	1544	390	17365	441	1126	817	86
Grey	XRF42	289	92383	3687	111	360	15633	3010	29	1778	994	1014	22804	4131	1453	1314	332
Grey	XRF48	285	173565	2471	102	132	145411	875	21	10790	675	1057	9675	676	649	670	215
Grey	XRF50	264	253933	3031	4	66	18919	333	36	134	1512	414	8272	245	682	338	80
Grey	XRF51	158	110068	20665	32	124	3328	836	30	219	842	777	28414	477	1441	291	192
Grey	XRF52	314	67494	2845	259	2713	11634	1789	66	5982	932	4552	17371	6270	1366	2171	1084
Grey	XRF55	331	59917	3920	264	161	392017	1324	29	20573	363	1551	9379	1176	551	1193	369
Grey	XRF64	283	215666	2285	40	263	5260	1120	33	501	1380	640	14268	1103	1271	311	189
Grey	XRF69	246	238822	2117	48	31	5595	1480	31	795	1440	824	7649	908	1328	382	90
Grey	XRF80	279	154242	2112	148	119	122331	2391	11	9377	647	1071	8270	1246	792	769	343
Grey	XRF86	252	89813	2058	38	9169	13562	1824	35	298	834	6536	14466	5020	1223	546	381
Grey	XRF99	298	194539	2093	99	170	15703	1869	24	1362	1254	936	9433	1600	1704	1064	359
Grey	XRF100	355	176164	2395	434	173	7311	2185	45	276	1093	1105	24878	1415	1552	2411	693
Grey	XRF101	274	185021	2193	102	83	4410	1197	22	168	1204	456	27661	863	1625	839	180
Grey	XRF102	255	177761	2226	73	75	15295	897	48	769	1156	512	5146	5974	4594	405	-20
Grey	XRF103	275	182229	2864	118	77	7094	1344	54	461	1133	654	19815	749	1339	780	57
Grey	XRF117	1470	47894	2299	74	90	93100	7767	26	1141	635	367	5313	9123	4377	4662	252
Grey	XRF135	987	58554	2601	80	150	70225	10924	55	1373	652	956	12832	5668	5091	2942	753
		Al Kα	Ca Kα	Cl Kα	Cr Kα	Cu Kα	Fe Kα	K Kα	MgKα	Mn Kα	Ni Kα	Pb Lα	S Kα	Si Kα	Sr Kα	Ti Kα	Zn Kα
Blue	XRF58	394	122194	3138	134	99	82518	1385	50	2784	788	903	12921	3636	907	1631	645
Blue	XRF59	327	116549	3605	340	98	75321	1185	45	2962	732	7462	8194	3719	1108	2113	3562
Blue	XRF73	285	207961	2643	57	136	5502	1618	45	253	1318	793	16400	1089	1526	322	105
Blue	XRF141	402	127721	3268	146	53	69873	2611	58	2812	770	935	10902	4239	1288	1903	600
		Al Kα	Ca Kα	Cl Kα	Cr Kα	Cu Kα	Fe Kα	K Kα	MgKα	Mn Kα	Ni Kα	Pb Lα	S Kα	Si Kα	Sr Kα	Ti Kα	Zn Kα
Black	XRF26	611	60820	2562	100	441	80356	19598	31	1493	669	787	7315	4290	6059	3943	729
Black	XRF27	794	44248	2016	206	275	103569	16274	1	1891	695	661	4255	5449	7205	4522	362
Black	XRF28	848	43987	2173	243	234	105817	17523	31	1828	672	621	5512	5553	7656	4557	325
Black	XRF29	626	50273	2747	236	289	93065	16161	71	1833	682	708	9846	4168	6288	3770	369
Black	XRF30	535	32506	1894	132	172	71098	11913	27	1360	464	378	3103	3389	4522	2939	239
Black	XRF66	318	148644	2198	171	157	192894	1129	44	6754	568	1110	6246	2436	777	602	183
Black	XRF84	220	203777	2092	108	155	103137	430	17	6176	868	1434	4573	513	914	304	165
Black	XRF88	324	97726	2401	56	421	11964	2065	32	1159	880	1763	22182	3399	1669	659	453
Black	XRF91	266	186398	2183	111	124	77446	1167	43	4276	933	1469	5996	828	808	328	262
Black	XRF98	226	162582	3150	74	168	8186	1381	203	338	1093	996	4010	821	1127	497	401
Black	XRF116	1094	54505	2788	278	174	105298	23567	62	2015	695	471	6670	7981	9853	5005	257
Black	XRF118	1325	48284	2816	250	201	104805	24606	11	1888	548	426	2676	8880	6074	4708	301
Black	XRF134	1169	48400	2846	142	201	70117	13528	15	1096	688	729	9341	8097	4683	3783	742
